# Supplementary material for: Elevated MACC1 Expression in Colorectal Cancer Is Driven by Chromosomal Instability and Is Associated with Molecular Subtype and Worse Patient Survival
Source: Cancers (Basel). 2022 Mar 29;14(7):1749. doi: 10.3390/cancers14071749 (PMC8997143; doi:10.3390/cancers14071749)
Supplement: Supplementary file 1 [file cancers-14-01749-s001.zip]

Archive with 1 entries (1 files):
- cancers-1627290-FC -supple_AM1.pdf
